# Supplementary material for: Id Proteins Suppress E2A-Driven Invariant Natural Killer T Cell Development prior to TCR Selection
Source: Front Immunol. 2018 Jan 24;9:42. doi: 10.3389/fimmu.2018.00042 (PMC5787561; doi:10.3389/fimmu.2018.00042)
Supplement: Supplementary file 1 [file Table_1.XLSX]

## Sheet: Sheet1
Supplementary Table 1			Genes correlated with Zbtb16 expression
Genes whose expression is positively (both Pearson and Spearman correlation coefficients >=0.7) or negatively (both Pearson and Spearman correlation coefficients <=-0.7) correlated with that of Zbtb16 among six samples (1 WT DP, 1 pTαKO DP, 2 L-DKO pTαKO DP and 2 L-DKO DP) in the RNA-Seq analysis.
Gene	Pearson correlation	Spearman correlation	Overall correlation
Zbtb16	1	1	Positive
Itgb7	0.978	1	Positive
Jchain	0.976	1	Positive
Wdr36	0.967	1	Positive
Ccr7	0.966	1	Positive
3110057O12Rik	0.98	0.986	Positive
Tppp3	0.946	1	Positive
Rpl7l1	0.94	1	Positive
Adamtsl2	0.987	0.943	Positive
Gltscr1l	0.982	0.943	Positive
Sall2	0.915	1	Positive
Ado	0.97	0.943	Positive
Zranb1	0.965	0.943	Positive
Dnaaf1	0.965	0.943	Positive
Akap1	0.967	0.941	Positive
Gm37099	0.961	0.943	Positive
Rpl27	0.958	0.943	Positive
Gm14085	0.898	1	Positive
Gm15443	0.893	1	Positive
Cd40lg	0.952	0.943	Positive
Vdr	0.944	0.943	Positive
Atp1a3	0.944	0.943	Positive
Zfp831	0.944	0.943	Positive
Cwc27	0.899	0.986	Positive
Pomk	0.936	0.943	Positive
Gm14586	0.874	1	Positive
Slfn1	0.929	0.943	Positive
Ndufa6	0.928	0.943	Positive
Gm12246	0.971	0.899	Positive
Izumo1r	0.922	0.943	Positive
Ncor1	0.919	0.943	Positive
Ctsw	0.919	0.943	Positive
Vpreb1	0.915	0.943	Positive
Galnt9	0.972	0.886	Positive
Spryd4	0.913	0.943	Positive
Gm37707	0.908	0.943	Positive
Dus3l	0.906	0.943	Positive
Dtwd1	0.847	1	Positive
BC004004	0.903	0.943	Positive
Suco	0.9	0.943	Positive
Dopey2	0.9	0.943	Positive
Ctps	0.896	0.943	Positive
Nadk	0.948	0.886	Positive
4930430F08Rik	0.89	0.943	Positive
Zfx	0.888	0.943	Positive
Mblac2	0.886	0.943	Positive
Rnf115	0.885	0.943	Positive
Dlgap4	0.882	0.943	Positive
Cyp26b1	0.939	0.886	Positive
Btbd11	0.938	0.886	Positive
3010026O09Rik	0.882	0.943	Positive
Mx1	0.877	0.943	Positive
Slc20a1	0.93	0.886	Positive
Klk8	0.873	0.943	Positive
Irgq	0.872	0.943	Positive
Ostm1	0.926	0.886	Positive
Klrd1	0.931	0.88	Positive
Mkrn1	0.866	0.943	Positive
Exoc3	0.868	0.943	Positive
Pdzd2	0.928	0.88	Positive
Adar	0.977	0.829	Positive
4930518I15Rik	0.921	0.886	Positive
Rbks	0.976	0.829	Positive
Klf2	0.919	0.886	Positive
Sec62	0.875	0.928	Positive
Plcg1	0.873	0.928	Positive
Pprc1	0.911	0.886	Positive
Abhd2	0.97	0.829	Positive
RP23NA59B8.2	0.911	0.886	Positive
Fam184a	0.967	0.829	Positive
Cct6a	0.853	0.943	Positive
A530072M11Rik	0.911	0.886	Positive
Prpsap1	0.85	0.943	Positive
Irs2	0.85	0.943	Positive
Cyth1	0.963	0.829	Positive
Tsc1	0.845	0.943	Positive
Slc4a2	0.902	0.886	Positive
Atad3aos	0.96	0.829	Positive
Tmed8	0.843	0.943	Positive
Sfr1	0.842	0.943	Positive
Gm9864	0.957	0.829	Positive
Fam169b	0.843	0.943	Positive
Adora3	0.917	0.87	Positive
Neu3	0.897	0.886	Positive
Igf2r	0.839	0.943	Positive
Flnb	0.896	0.886	Positive
Rpusd4	0.837	0.943	Positive
Gm24016	0.951	0.829	Positive
Gm19569	0.894	0.886	Positive
Aqr	0.832	0.943	Positive
1700123M08Rik	0.834	0.943	Positive
Pitpnb	0.942	0.829	Positive
Fv1	0.944	0.829	Positive
Cul5	0.829	0.943	Positive
St13	0.828	0.943	Positive
Sdha	0.885	0.886	Positive
Dock6	0.885	0.886	Positive
Atg4d	0.885	0.886	Positive
Ubxn10	0.94	0.829	Positive
Ube2g1	0.825	0.943	Positive
RP23NA408A1.6	0.881	0.886	Positive
Gramd1b	0.823	0.943	Positive
Cdipt	0.822	0.943	Positive
Thoc2	0.821	0.943	Positive
Smim11	0.884	0.88	Positive
Bach2	0.821	0.943	Positive
Psme2	0.877	0.886	Positive
Hoxa7	0.876	0.886	Positive
Hps1	0.874	0.886	Positive
Gm9797	0.875	0.886	Positive
Garem	0.93	0.829	Positive
RP24NA176P19.3	0.814	0.943	Positive
Pag1	0.984	0.771	Positive
Eya3	0.928	0.829	Positive
Med4	0.807	0.943	Positive
Mdh1	0.921	0.829	Positive
Gm17032	0.862	0.886	Positive
F730016J06Rik	0.92	0.829	Positive
Synj2	0.745	1	Positive
Zfp324	0.742	1	Positive
Ggt7	0.914	0.829	Positive
Fam134c	0.855	0.886	Positive
Tmem147	0.85	0.886	Positive
Ppp2r2d	0.793	0.943	Positive
Olfm1	0.964	0.771	Positive
Rnf114	0.791	0.943	Positive
Ap2a2	0.849	0.886	Positive
Bcl11b	0.79	0.943	Positive
Bbc3	0.732	1	Positive
Fam76b	0.901	0.829	Positive
Aste1	0.845	0.886	Positive
Gm28809	0.956	0.771	Positive
Zranb1	0.841	0.886	Positive
Gm5451	0.783	0.943	Positive
Gm15801	0.898	0.829	Positive
Gm10357	0.955	0.771	Positive
Dnah17	0.783	0.943	Positive
Dennd4b	0.896	0.829	Positive
Cd47	0.952	0.771	Positive
1110012L19Rik	0.839	0.886	Positive
Cnr2	0.894	0.829	Positive
RP23NA169H9.6	0.888	0.829	Positive
Rabggta	0.889	0.829	Positive
Cd2bp2	0.774	0.943	Positive
Myrfl	0.943	0.771	Positive
Gm19585	0.886	0.829	Positive
Dhcr24	0.772	0.943	Positive
Cpsf1	0.827	0.886	Positive
Cdk15	0.829	0.886	Positive
Trmt13	0.826	0.886	Positive
Nsl1	0.893	0.82	Positive
Gpi1	0.826	0.886	Positive
Pax7	0.938	0.771	Positive
Mettl18	0.766	0.943	Positive
Gm20692	0.823	0.886	Positive
Plekha1	0.877	0.829	Positive
Hipk1	0.836	0.87	Positive
Fdps	0.877	0.829	Positive
Clstn3	0.935	0.771	Positive
Cerk	0.878	0.829	Positive
Ap1ar	0.935	0.771	Positive
RP23NA381C14.5	0.875	0.829	Positive
Gm26782	0.759	0.943	Positive
Lrch3	0.869	0.829	Positive
Fbxw11	0.812	0.886	Positive
Dpf2	0.755	0.943	Positive
Ccl12	0.926	0.771	Positive
Tigd2	0.867	0.829	Positive
Pcsk1	0.925	0.771	Positive
Mei4	0.754	0.943	Positive
Furin	0.867	0.829	Positive
AI480526	0.752	0.943	Positive
Zfp958	0.865	0.829	Positive
Tmem229b	0.865	0.829	Positive
Mbtps1	0.808	0.886	Positive
Gm37612	0.873	0.82	Positive
Zak	0.75	0.943	Positive
Spats2l	0.92	0.771	Positive
Ngp	0.862	0.829	Positive
Mir5625	0.805	0.886	Positive
AC140190.1	0.803	0.886	Positive
RP23NA153H17.6	0.746	0.943	Positive
Rad51d	0.916	0.771	Positive
Gm7729	0.916	0.771	Positive
Ppp1r15a	0.857	0.829	Positive
Gm28180	0.915	0.771	Positive
Gm19585	0.972	0.714	Positive
Dok2	0.855	0.829	Positive
1700021A07Rik	0.742	0.943	Positive
Slco1a6	0.911	0.771	Positive
Scrn2	0.797	0.886	Positive
Nr1d1	0.796	0.886	Positive
Mtif3	0.91	0.771	Positive
Fbln2	0.853	0.829	Positive
Tspan32os	0.852	0.829	Positive
Dolpp1	0.851	0.829	Positive
Ccdc22	0.735	0.943	Positive
Nabp2	0.79	0.886	Positive
MripNAps	0.734	0.943	Positive
Kcnn4	0.791	0.886	Positive
Rab40c	0.788	0.886	Positive
Lrrc48	0.731	0.943	Positive
Nrgn	0.786	0.886	Positive
Tnks2	0.956	0.714	Positive
Sos2	0.956	0.714	Positive
Rbm34	0.842	0.829	Positive
Adcy3	0.785	0.886	Positive
Zfp512	0.781	0.886	Positive
Ugcg	0.896	0.771	Positive
H2NAT10	0.725	0.943	Positive
Eif2ak3	0.724	0.943	Positive
Cnot4	0.781	0.886	Positive
Kctd10	0.893	0.771	Positive
Il16	0.836	0.829	Positive
Vangl2	0.891	0.771	Positive
Spice1	0.89	0.771	Positive
Spata1	0.72	0.943	Positive
Nr1d2	0.716	0.943	Positive
Kdm6bos	0.831	0.829	Positive
Gm16001	0.886	0.771	Positive
Mtpn	0.771	0.886	Positive
Itpkc	0.828	0.829	Positive
Nus1	0.711	0.943	Positive
Dynlrb1	0.825	0.829	Positive
Ocrl	0.823	0.829	Positive
Hmg20b	0.824	0.829	Positive
BambiNAps1	0.823	0.829	Positive
1700113A16Rik	0.766	0.886	Positive
Slc18a1	0.935	0.714	Positive
Nktr	0.765	0.886	Positive
Flt3l	0.764	0.886	Positive
Gm10443	0.762	0.886	Positive
Ctdspl2	0.705	0.943	Positive
Skap1	0.929	0.714	Positive
Sh3bp4	0.872	0.771	Positive
Gzf1	0.813	0.829	Positive
Gm11738	0.756	0.886	Positive
Cd7	0.814	0.829	Positive
1810022K09Rik	0.757	0.886	Positive
Pmaip1	0.926	0.714	Positive
D330041H03Rik	0.812	0.829	Positive
Slc41a1	0.866	0.771	Positive
Akap1	0.911	0.725	Positive
4833421G17Rik	0.796	0.841	Positive
Pemt	0.805	0.829	Positive
Hivep2	0.862	0.771	Positive
Sirt6	0.746	0.886	Positive
Parvg	0.803	0.829	Positive
Fdft1	0.862	0.771	Positive
Cnot6	0.804	0.829	Positive
Podxl2	0.744	0.886	Positive
1500002C15Rik	0.802	0.829	Positive
Zfp362	0.857	0.771	Positive
Trim56	0.799	0.829	Positive
Ccdc109b	0.857	0.771	Positive
Sigmar1	0.797	0.829	Positive
Rps24NAps3	0.855	0.771	Positive
Fam134b	0.855	0.771	Positive
Cxcr5	0.912	0.714	Positive
Smcr8	0.739	0.886	Positive
Rab22a	0.795	0.829	Positive
Hsdl1	0.796	0.829	Positive
Amz2	0.854	0.771	Positive
Gm6565	0.793	0.829	Positive
Ube3c	0.791	0.829	Positive
Spry2	0.734	0.886	Positive
Fam195a	0.792	0.829	Positive
Arg2	0.792	0.829	Positive
Tmem120b	0.847	0.771	Positive
Shf	0.904	0.714	Positive
Hdac8	0.845	0.771	Positive
Cfap97	0.787	0.829	Positive
Stx3	0.843	0.771	Positive
Ptk2	0.785	0.829	Positive
Ehd3	0.843	0.771	Positive
Rasgef1a	0.784	0.829	Positive
Cpsf3l	0.782	0.829	Positive
Rps6ka2	0.896	0.714	Positive
Mark4	0.782	0.829	Positive
Bola3	0.724	0.886	Positive
Qtrtd1	0.837	0.771	Positive
Gm12744	0.779	0.829	Positive
Zpr1	0.776	0.829	Positive
Zfp783	0.834	0.771	Positive
Ulk1	0.775	0.829	Positive
Lzts1	0.889	0.714	Positive
Cnih1	0.776	0.829	Positive
Ccdc85b	0.832	0.771	Positive
Akr1c18	0.776	0.829	Positive
Socs1	0.716	0.886	Positive
Pou6f1	0.716	0.886	Positive
Pmepa1	0.773	0.829	Positive
Zfp317	0.828	0.771	Positive
Zcchc6	0.828	0.771	Positive
Trappc3	0.828	0.771	Positive
Stat3	0.828	0.771	Positive
Spns1	0.771	0.829	Positive
Nphp4	0.828	0.771	Positive
Lrrc29	0.828	0.771	Positive
Gm11518	0.771	0.829	Positive
Eid1	0.714	0.886	Positive
Xrcc4	0.883	0.714	Positive
Tfpi	0.826	0.771	Positive
Tes	0.883	0.714	Positive
Man1b1	0.712	0.886	Positive
Gm11110	0.77	0.829	Positive
Ass1	0.884	0.714	Positive
Gm8783	0.824	0.771	Positive
Wdr11	0.823	0.771	Positive
Stx1a	0.822	0.771	Positive
Sidt1	0.765	0.829	Positive
Gm11127	0.823	0.771	Positive
Abtb2	0.708	0.886	Positive
Zdhhc16	0.705	0.886	Positive
Tagln	0.763	0.829	Positive
Nfatc2	0.703	0.886	Positive
Elmsan1	0.762	0.829	Positive
Sema7a	0.703	0.886	Positive
Nhlrc4	0.816	0.771	Positive
Dclk2	0.816	0.771	Positive
Qsox2	0.706	0.88	Positive
Mycbp2	0.816	0.771	Positive
Fam71f2	0.872	0.714	Positive
Arl4c	0.815	0.771	Positive
Gm13453	0.755	0.829	Positive
F730311O21Rik	0.871	0.714	Positive
Lypd1	0.754	0.829	Positive
Atp6v1a	0.808	0.771	Positive
A930035D04Rik	0.751	0.829	Positive
Wdr13	0.807	0.771	Positive
Rpl18NAps2	0.864	0.714	Positive
Lyar	0.864	0.714	Positive
Zfr	0.805	0.771	Positive
Vkorc1l1	0.805	0.771	Positive
Nrf1	0.817	0.759	Positive
Dgka	0.747	0.829	Positive
2010012O05Rik	0.805	0.771	Positive
Fam110b	0.859	0.714	Positive
Cntnap1	0.744	0.829	Positive
Rbak	0.743	0.829	Positive
Exd2	0.801	0.771	Positive
Wdr81	0.857	0.714	Positive
Slc25a46	0.8	0.771	Positive
Scml4	0.856	0.714	Positive
Ubtd1	0.739	0.829	Positive
Lgals1NAps2	0.796	0.771	Positive
Fbxl2	0.797	0.771	Positive
Atp1b3	0.738	0.829	Positive
Wdr26	0.737	0.829	Positive
Stx8	0.794	0.771	Positive
Gm12353	0.794	0.771	Positive
Fbxo32	0.795	0.771	Positive
Atxn7l1	0.738	0.829	Positive
RP24NA291E8.2	0.793	0.771	Positive
Gm26759	0.851	0.714	Positive
Pla2g12a	0.848	0.714	Positive
RP24NA189M4.1	0.731	0.829	Positive
Platr17	0.788	0.771	Positive
Gm26850	0.731	0.829	Positive
Serp1	0.729	0.829	Positive
Rps4x	0.845	0.714	Positive
Kbtbd4	0.729	0.829	Positive
Atp5c1	0.787	0.771	Positive
Wipf2	0.842	0.714	Positive
Tmem65	0.841	0.714	Positive
Mier2	0.841	0.714	Positive
A130010J15Rik	0.784	0.771	Positive
Zfp386	0.84	0.714	Positive
Taco1	0.726	0.829	Positive
Arpp21	0.725	0.829	Positive
Igsf23	0.78	0.771	Positive
Hap1	0.781	0.771	Positive
Eef2kmt	0.781	0.771	Positive
2810039B14Rik	0.838	0.714	Positive
Gm6712	0.835	0.714	Positive
Polb	0.776	0.771	Positive
RP23NA239A13.1	0.831	0.714	Positive
Fndc3a	0.715	0.829	Positive
Gm15441	0.771	0.771	Positive
Ablim1	0.771	0.771	Positive
Zfp608	0.711	0.829	Positive
Gm24191	0.71	0.829	Positive
Nudcd3	0.764	0.771	Positive
Cars2	0.705	0.829	Positive
Sun1	0.761	0.771	Positive
Ndst2	0.818	0.714	Positive
Gm12396	0.818	0.714	Positive
Ccz1	0.819	0.714	Positive
4930526A20Rik	0.76	0.771	Positive
Pip4k2a	0.701	0.829	Positive
Ptprv	0.757	0.771	Positive
Gm11974	0.756	0.771	Positive
Zfp931	0.811	0.714	Positive
Sirt4	0.811	0.714	Positive
Setd7	0.754	0.771	Positive
Tubb2a	0.809	0.714	Positive
RP23NA263B18.4	0.752	0.771	Positive
Rbm28	0.81	0.714	Positive
Lzts3	0.752	0.771	Positive
Atpaf2	0.81	0.714	Positive
Med13	0.805	0.714	Positive
Olfr1357	0.803	0.714	Positive
Sdc1	0.802	0.714	Positive
Pnpo	0.745	0.771	Positive
Htatip2	0.743	0.771	Positive
Epm2aip1	0.739	0.771	Positive
Polr1b	0.736	0.771	Positive
Mrps34	0.734	0.771	Positive
Mfge8	0.735	0.771	Positive
Atp10d	0.735	0.771	Positive
RP23NA342M4.7	0.732	0.771	Positive
Ipo13	0.789	0.714	Positive
Gm9821	0.733	0.771	Positive
Zdhhc3	0.787	0.714	Positive
Gnb4	0.787	0.714	Positive
Cog4	0.73	0.771	Positive
Rcn3	0.728	0.771	Positive
Kidins220	0.729	0.771	Positive
Gnas	0.728	0.771	Positive
LlphNAps2	0.726	0.771	Positive
Gm25190	0.783	0.714	Positive
Slc7a1	0.726	0.771	Positive
RP24NA230J14.3	0.783	0.714	Positive
Gpx3	0.726	0.771	Positive
Fig4	0.781	0.714	Positive
Bzw1	0.782	0.714	Positive
Ypel5	0.722	0.771	Positive
Hip1	0.722	0.771	Positive
Pcmt1	0.72	0.771	Positive
Zfp287	0.773	0.714	Positive
Trav11d	0.716	0.771	Positive
Dapk3	0.716	0.771	Positive
Ano10	0.775	0.714	Positive
Ankrd9	0.716	0.771	Positive
Tmem63b	0.714	0.771	Positive
Rpl38NAps2	0.715	0.771	Positive
Rpl31NAps9	0.772	0.714	Positive
Rnf44	0.771	0.714	Positive
Pnpo	0.715	0.771	Positive
Parp3	0.713	0.771	Positive
Ap1ar	0.712	0.771	Positive
Mtf2	0.711	0.771	Positive
Npc1	0.766	0.714	Positive
Itgb1	0.709	0.771	Positive
Dusp19	0.765	0.714	Positive
Zap70	0.764	0.714	Positive
Fam173b	0.763	0.714	Positive
H2NAT3	0.704	0.771	Positive
Fuk	0.702	0.771	Positive
Mrps9	0.753	0.714	Positive
Hyal1	0.75	0.714	Positive
Preb	0.748	0.714	Positive
Syt14	0.745	0.714	Positive
Apex1	0.746	0.714	Positive
Celf1	0.733	0.714	Positive
Rfxap	0.73	0.714	Positive
Arl15	0.729	0.714	Positive
Hivep2	0.726	0.714	Positive
Gmppa	0.727	0.714	Positive
Gm28308	0.72	0.714	Positive
A330017A19Rik	0.717	0.714	Positive
Zfp691	0.709	0.714	Positive
Sppl2b	0.71	0.714	Positive
Vps13d	0.707	0.714	Positive
RP23NA446B13.7	0.707	0.714	Positive
Haus4	-0.702	-0.714	Negative
Slc25a12	-0.704	-0.714	Negative
Lyrm4	-0.703	-0.714	Negative
Gm28192	-0.703	-0.714	Negative
Trav13nNA3	-0.708	-0.714	Negative
Nufip2	-0.711	-0.714	Negative
2700081O15Rik	-0.711	-0.714	Negative
Magi3	-0.703	-0.725	Negative
Ppp1r3e	-0.717	-0.714	Negative
Sec23b	-0.719	-0.714	Negative
Ankrd44	-0.717	-0.714	Negative
Sertad2	-0.719	-0.714	Negative
Pwp2	-0.719	-0.714	Negative
Nsmaf	-0.719	-0.714	Negative
2810417H13Rik	-0.72	-0.714	Negative
Papss1	-0.724	-0.714	Negative
4930412M03Rik	-0.724	-0.714	Negative
Rrm2	-0.729	-0.714	Negative
Gm8203	-0.729	-0.714	Negative
Chtf8	-0.734	-0.714	Negative
Cnot8	-0.736	-0.714	Negative
Sod1	-0.738	-0.714	Negative
Gm13167	-0.737	-0.714	Negative
Gpbp1	-0.741	-0.714	Negative
A630033H20Rik	-0.747	-0.714	Negative
Tmpo	-0.75	-0.714	Negative
Cox6c	-0.75	-0.714	Negative
Otud6b	-0.752	-0.714	Negative
Kif11	-0.752	-0.714	Negative
Gm9761	-0.753	-0.714	Negative
Cks2	-0.753	-0.714	Negative
Tpm4	-0.7	-0.771	Negative
Adcy3	-0.701	-0.771	Negative
Ufsp2	-0.76	-0.714	Negative
Uevld	-0.703	-0.771	Negative
Prps1	-0.703	-0.771	Negative
Gkap1	-0.703	-0.771	Negative
Zfp787	-0.761	-0.714	Negative
Stra13	-0.762	-0.714	Negative
Rnaseh2c	-0.762	-0.714	Negative
Ms4a4b	-0.762	-0.714	Negative
Tuba4a	-0.707	-0.771	Negative
Gm5940	-0.764	-0.714	Negative
Cebpg	-0.708	-0.771	Negative
Ints2	-0.766	-0.714	Negative
Dusp16	-0.766	-0.714	Negative
Gm7551	-0.711	-0.771	Negative
Ift27	-0.77	-0.714	Negative
Cep19	-0.771	-0.714	Negative
Slc29a1	-0.771	-0.714	Negative
Rbmxl1	-0.772	-0.714	Negative
Ndufb3	-0.772	-0.714	Negative
Tacc3	-0.774	-0.714	Negative
Lrrc23	-0.734	-0.754	Negative
Gm13212	-0.718	-0.771	Negative
E2f8	-0.716	-0.771	Negative
Mcm7	-0.776	-0.714	Negative
Gm10603	-0.776	-0.714	Negative
Smn1	-0.72	-0.771	Negative
Papd7	-0.721	-0.771	Negative
Naa38	-0.721	-0.771	Negative
Mbd5	-0.721	-0.771	Negative
Tuba1b	-0.779	-0.714	Negative
Rsf1	-0.782	-0.714	Negative
Rapgef1	-0.724	-0.771	Negative
Polr2i	-0.725	-0.771	Negative
Ccnf	-0.725	-0.771	Negative
Hist1h4j	-0.785	-0.714	Negative
PcnaNAps2	-0.786	-0.714	Negative
Clp1	-0.786	-0.714	Negative
Tctn1	-0.73	-0.771	Negative
Gm10260	-0.731	-0.771	Negative
Rad51c	-0.732	-0.771	Negative
Rab2a	-0.735	-0.771	Negative
Nisch	-0.735	-0.771	Negative
Kif20a	-0.791	-0.714	Negative
Azin1	-0.734	-0.771	Negative
Spc24	-0.737	-0.771	Negative
Gm26804	-0.795	-0.714	Negative
Gm26510	-0.751	-0.759	Negative
Trav6NA7NAdv9	-0.74	-0.771	Negative
Slc22a5	-0.797	-0.714	Negative
Ptpra	-0.799	-0.714	Negative
Mcm3	-0.798	-0.714	Negative
Rbm4b	-0.743	-0.771	Negative
Actr5	-0.8	-0.714	Negative
Dock10	-0.745	-0.771	Negative
Syde1	-0.805	-0.714	Negative
Rbm6	-0.746	-0.771	Negative
Mcm10	-0.747	-0.771	Negative
Sbno2	-0.749	-0.771	Negative
Rfc4	-0.749	-0.771	Negative
Ppp2ca	-0.701	-0.82	Negative
Polr3h	-0.749	-0.771	Negative
Hsd11b1	-0.75	-0.771	Negative
Gm13493	-0.749	-0.771	Negative
Pbk	-0.75	-0.771	Negative
Hgsnat	-0.75	-0.771	Negative
Tomm7	-0.757	-0.771	Negative
Gm24119	-0.756	-0.771	Negative
Smc1a	-0.817	-0.714	Negative
Rec114	-0.758	-0.771	Negative
Gm13548	-0.701	-0.829	Negative
Fbxo5	-0.758	-0.771	Negative
Wdr48	-0.76	-0.771	Negative
Rmnd1	-0.703	-0.829	Negative
Recql4	-0.817	-0.714	Negative
Nampt	-0.76	-0.771	Negative
Hivep2	-0.704	-0.829	Negative
Gm25442	-0.818	-0.714	Negative
Pold3	-0.763	-0.771	Negative
Dyrk1b	-0.763	-0.771	Negative
Ccdc25	-0.763	-0.771	Negative
Trim62	-0.766	-0.771	Negative
Trav6dNA3	-0.709	-0.829	Negative
Pkn2	-0.767	-0.771	Negative
Pck2	-0.766	-0.771	Negative
Egfl8	-0.767	-0.771	Negative
Arhgef5	-0.824	-0.714	Negative
1700010I14Rik	-0.766	-0.771	Negative
Zfp638	-0.711	-0.829	Negative
Ung	-0.712	-0.829	Negative
Trav6dNA7	-0.825	-0.714	Negative
Tada1	-0.769	-0.771	Negative
Myo19	-0.826	-0.714	Negative
Skap1	-0.771	-0.771	Negative
Gmds	-0.772	-0.771	Negative
Gm14296	-0.771	-0.771	Negative
Cltb	-0.714	-0.829	Negative
Zfp326	-0.773	-0.771	Negative
Vdac3NAps1	-0.83	-0.714	Negative
Nt5c3	-0.773	-0.771	Negative
Smarca2	-0.734	-0.812	Negative
Parp8	-0.718	-0.829	Negative
Lta	-0.775	-0.771	Negative
Hist1h2bn	-0.722	-0.829	Negative
Gm6104	-0.779	-0.771	Negative
Cops7b	-0.836	-0.714	Negative
Shcbp1	-0.78	-0.771	Negative
Scyl3	-0.798	-0.754	Negative
Gm10719	-0.781	-0.771	Negative
Ctdsp1	-0.78	-0.771	Negative
Trav12nNA3	-0.782	-0.771	Negative
Gm7901	-0.783	-0.771	Negative
Ggta1	-0.783	-0.771	Negative
Pmpcb	-0.841	-0.714	Negative
Neurl1b	-0.785	-0.771	Negative
Magi3	-0.726	-0.829	Negative
Hivep2	-0.727	-0.829	Negative
Mybl2	-0.844	-0.714	Negative
Hspa2	-0.844	-0.714	Negative
Gm13461	-0.844	-0.714	Negative
Fkbp11	-0.747	-0.812	Negative
Dek	-0.729	-0.829	Negative
A930003A15Rik	-0.844	-0.714	Negative
Trav12dNA3	-0.731	-0.829	Negative
Nelfe	-0.732	-0.829	Negative
Ifrd1	-0.845	-0.714	Negative
Gm6750	-0.789	-0.771	Negative
Gm25692	-0.789	-0.771	Negative
Cacul1	-0.846	-0.714	Negative
Trav6nNA7	-0.848	-0.714	Negative
Ndufb7	-0.79	-0.771	Negative
Kcnh3	-0.847	-0.714	Negative
Ywhaq	-0.85	-0.714	Negative
Copb2	-0.796	-0.771	Negative
Tyms	-0.855	-0.714	Negative
Rwdd1	-0.741	-0.829	Negative
Chd3os	-0.741	-0.829	Negative
Slc10a3	-0.744	-0.829	Negative
Lrrc27	-0.744	-0.829	Negative
Dhdds	-0.801	-0.771	Negative
Cln6	-0.8	-0.771	Negative
Nuf2	-0.803	-0.771	Negative
Galntl6	-0.746	-0.829	Negative
Akr1b10	-0.803	-0.771	Negative
Rab43	-0.804	-0.771	Negative
Trav13nNA4	-0.75	-0.829	Negative
RP23NA408A1.4	-0.749	-0.829	Negative
Racgap1	-0.807	-0.771	Negative
Zc3h7a	-0.809	-0.771	Negative
Trbv31	-0.866	-0.714	Negative
Ska3	-0.809	-0.771	Negative
Plcl2	-0.808	-0.771	Negative
Mdm4	-0.808	-0.771	Negative
Gm13919	-0.809	-0.771	Negative
Gm13842	-0.809	-0.771	Negative
Tmem107	-0.867	-0.714	Negative
Il4i1	-0.811	-0.771	Negative
Pdxk	-0.813	-0.771	Negative
Alyref	-0.701	-0.886	Negative
2700029M09Rik	-0.814	-0.771	Negative
Ube2t	-0.702	-0.886	Negative
Rbbp7	-0.76	-0.829	Negative
Pdap1	-0.701	-0.886	Negative
Smc6	-0.762	-0.829	Negative
Prim2	-0.705	-0.886	Negative
Plekha5	-0.761	-0.829	Negative
Lrrc8b	-0.705	-0.886	Negative
Gm13008	-0.82	-0.771	Negative
Dleu2	-0.78	-0.812	Negative
Adam1a	-0.821	-0.771	Negative
Nadk2	-0.765	-0.829	Negative
Lman2	-0.765	-0.829	Negative
Gm13232	-0.825	-0.771	Negative
Asb1	-0.824	-0.771	Negative
Tmem245	-0.712	-0.886	Negative
Snapc5	-0.826	-0.771	Negative
Rbm3	-0.884	-0.714	Negative
Zxda	-0.885	-0.714	Negative
Fam111a	-0.886	-0.714	Negative
Tysnd1	-0.773	-0.829	Negative
Rrp12	-0.831	-0.771	Negative
Snrpc	-0.834	-0.771	Negative
Eif2b3	-0.775	-0.829	Negative
Kbtbd6	-0.835	-0.771	Negative
Zfp609	-0.895	-0.714	Negative
Sort1	-0.723	-0.886	Negative
Minos1	-0.781	-0.829	Negative
Cdk5r1	-0.838	-0.771	Negative
Acadsb	-0.782	-0.829	Negative
Ttk	-0.841	-0.771	Negative
Trnt1	-0.783	-0.829	Negative
Rrm1	-0.897	-0.714	Negative
Gtse1	-0.726	-0.886	Negative
Ankhd1	-0.84	-0.771	Negative
Gm3934	-0.843	-0.771	Negative
Arv1	-0.785	-0.829	Negative
Suv420h1	-0.846	-0.771	Negative
Star	-0.788	-0.829	Negative
Rcor3	-0.734	-0.886	Negative
Psmb2	-0.791	-0.829	Negative
Smchd1	-0.851	-0.771	Negative
Rasl11b	-0.793	-0.829	Negative
Rbmx2	-0.852	-0.771	Negative
Hist1h3c	-0.74	-0.886	Negative
Brip1os	-0.798	-0.829	Negative
Stat6	-0.857	-0.771	Negative
Kif3c	-0.857	-0.771	Negative
Ap5b1	-0.856	-0.771	Negative
Gm9825	-0.745	-0.886	Negative
Zfp433	-0.749	-0.886	Negative
Immp1l	-0.863	-0.771	Negative
Sclt1	-0.865	-0.771	Negative
Stk11ip	-0.81	-0.829	Negative
Naa60	-0.809	-0.829	Negative
Katna1	-0.81	-0.829	Negative
Ccbl2	-0.867	-0.771	Negative
Fam207a	-0.811	-0.829	Negative
Cntln	-0.755	-0.886	Negative
Trav6NA3	-0.871	-0.771	Negative
Srsf4	-0.813	-0.829	Negative
Sgcb	-0.756	-0.886	Negative
Gm26870	-0.756	-0.886	Negative
Cwf19l1	-0.756	-0.886	Negative
Mllt10	-0.717	-0.928	Negative
Greb1	-0.929	-0.714	Negative
Gm12338	-0.873	-0.771	Negative
Glb1l	-0.702	-0.943	Negative
Uhrf1	-0.703	-0.943	Negative
Ppp1cc	-0.82	-0.829	Negative
Poldip3	-0.878	-0.771	Negative
Gm29609	-0.819	-0.829	Negative
Zbtb48	-0.707	-0.943	Negative
Vps35	-0.71	-0.943	Negative
Tbc1d10b	-0.823	-0.829	Negative
Ets1	-0.709	-0.943	Negative
Trav6NA5	-0.882	-0.771	Negative
Slc7a7	-0.711	-0.943	Negative
Slc4a7	-0.826	-0.829	Negative
Pfkfb4	-0.769	-0.886	Negative
Tnfrsf1a	-0.771	-0.886	Negative
Mcur1	-0.828	-0.829	Negative
Gm26904	-0.827	-0.829	Negative
Chchd10	-0.886	-0.771	Negative
Sgk3	-0.715	-0.943	Negative
Rell2	-0.774	-0.886	Negative
Nol12	-0.774	-0.886	Negative
Eif3i	-0.832	-0.829	Negative
Zcchc17	-0.777	-0.886	Negative
Snrpa	-0.832	-0.829	Negative
Sac3d1	-0.89	-0.771	Negative
Rbbp4	-0.776	-0.886	Negative
Gm24325	-0.72	-0.943	Negative
Casp3	-0.776	-0.886	Negative
Bard1	-0.891	-0.771	Negative
Arf4	-0.891	-0.771	Negative
Spidr	-0.835	-0.829	Negative
N6amt1	-0.835	-0.829	Negative
Gusb	-0.779	-0.886	Negative
Sptlc2	-0.723	-0.943	Negative
RP24NA245O20.1	-0.78	-0.886	Negative
Mir6904	-0.836	-0.829	Negative
Fam78a	-0.781	-0.886	Negative
Trav7nNA4	-0.855	-0.812	Negative
Gm10358	-0.897	-0.771	Negative
Fitm2	-0.725	-0.943	Negative
Atxn7l1	-0.725	-0.943	Negative
3830403N18Rik	-0.782	-0.886	Negative
Hmox2	-0.842	-0.829	Negative
Ttc32	-0.787	-0.886	Negative
Morf4l2	-0.901	-0.771	Negative
Gm20878	-0.786	-0.886	Negative
ApcNAps1	-0.957	-0.714	Negative
Hist1h3a	-0.733	-0.943	Negative
Mrps21	-0.793	-0.886	Negative
Leng1	-0.793	-0.886	Negative
Macrod2	-0.794	-0.886	Negative
A930006K02Rik	-0.852	-0.829	Negative
Psmc3ip	-0.912	-0.771	Negative
Csrp2bp	-0.912	-0.771	Negative
Tspo	-0.859	-0.829	Negative
Hist1h3g	-0.861	-0.829	Negative
Gpx4	-0.805	-0.886	Negative
Tsga10	-0.92	-0.771	Negative
Usp8	-0.812	-0.886	Negative
Phf8	-0.812	-0.886	Negative
Zfp839	-0.758	-0.943	Negative
Nemf	-0.876	-0.829	Negative
Pias1	-0.934	-0.771	Negative
Trav10n	-0.78	-0.928	Negative
Wiz	-0.938	-0.771	Negative
Usp25	-0.882	-0.829	Negative
Hps5	-0.881	-0.829	Negative
Cdc25c	-0.71	-1	Negative
Wdhd1	-0.827	-0.886	Negative
Sqrdl	-0.711	-1	Negative
Nat2	-0.827	-0.886	Negative
N4bp1	-0.826	-0.886	Negative
Caprin2	-0.883	-0.829	Negative
Mark2	-0.885	-0.829	Negative
Vrk1	-0.831	-0.886	Negative
Aga	-0.83	-0.886	Negative
2900076A07Rik	-0.831	-0.886	Negative
Rbbp8	-0.831	-0.886	Negative
Gm37449	-0.775	-0.943	Negative
Ptgfrn	-0.892	-0.829	Negative
Pcgf5	-0.892	-0.829	Negative
Gm5601	-0.777	-0.943	Negative
Atp10a	-0.836	-0.886	Negative
Tecpr2	-0.839	-0.886	Negative
Gm14303	-0.896	-0.829	Negative
Clic1	-0.839	-0.886	Negative
Ppp2cb	-0.841	-0.886	Negative
Ppp1r7	-0.841	-0.886	Negative
Rtn4	-0.9	-0.829	Negative
Ncapd2	-0.843	-0.886	Negative
Trav13dNA2	-0.901	-0.829	Negative
Tmem109	-0.845	-0.886	Negative
Tdp2	-0.902	-0.829	Negative
Nphs2	-0.844	-0.886	Negative
Atp2a1	-0.845	-0.886	Negative
Tom1l1	-0.733	-1	Negative
Cdk1	-0.847	-0.886	Negative
Eogt	-0.906	-0.829	Negative
Grb7	-0.85	-0.886	Negative
Kif18a	-0.909	-0.829	Negative
Bub3	-0.909	-0.829	Negative
Msrb1	-0.854	-0.886	Negative
Mir1930	-0.798	-0.943	Negative
Zfp629	-0.798	-0.943	Negative
Mrps18a	-0.913	-0.829	Negative
Comt	-0.917	-0.829	Negative
Cd24a	-0.802	-0.943	Negative
Ankrd49	-0.917	-0.829	Negative
2410127L17Rik	-0.86	-0.886	Negative
Rad1	-0.862	-0.886	Negative
Evi2a	-0.862	-0.886	Negative
Cdc6	-0.862	-0.886	Negative
Sdf2l1	-0.808	-0.943	Negative
Cmpk1	-0.924	-0.829	Negative
Gm38346	-0.811	-0.943	Negative
Gm10282	-0.868	-0.886	Negative
Spsb3	-0.871	-0.886	Negative
Seh1l	-0.814	-0.943	Negative
Gm10800	-0.812	-0.943	Negative
Snrpd2	-0.873	-0.886	Negative
Otud5	-0.93	-0.829	Negative
Cdc42ep3	-0.873	-0.886	Negative
Tk1	-0.817	-0.943	Negative
Rbms1	-0.874	-0.886	Negative
Krcc1	-0.816	-0.943	Negative
Gcc2	-0.816	-0.943	Negative
Sik1	-0.877	-0.886	Negative
Gm6685	-0.822	-0.943	Negative
Med12l	-0.824	-0.943	Negative
Lrfn4	-0.937	-0.829	Negative
Itm2b	-0.823	-0.943	Negative
Gm26669	-0.88	-0.886	Negative
Arhgap11a	-0.883	-0.886	Negative
Fermt3	-0.831	-0.943	Negative
Apeh	-0.948	-0.829	Negative
Sf3a3	-0.95	-0.829	Negative
Pole	-0.893	-0.886	Negative
Gabpa	-0.835	-0.943	Negative
Fbxo3	-0.834	-0.943	Negative
2610015P09Rik	-0.892	-0.886	Negative
Nmt2	-0.894	-0.886	Negative
Zfp358	-0.896	-0.886	Negative
Poldip2	-0.896	-0.886	Negative
Mios	-0.954	-0.829	Negative
Klhl12	-0.782	-1	Negative
Cdc25a	-0.839	-0.943	Negative
Tinf2	-0.843	-0.943	Negative
Slc25a24	-0.958	-0.829	Negative
Csrp1	-0.959	-0.829	Negative
Gsg2	-0.966	-0.829	Negative
Atp10a	-0.808	-0.986	Negative
Ssbp2	-0.853	-0.943	Negative
Fam50a	-0.97	-0.829	Negative
Hist1h3i	-0.858	-0.943	Negative
2610037D02Rik	-0.917	-0.886	Negative
Kif2c	-0.975	-0.829	Negative
Glis2	-0.976	-0.829	Negative
Fnta	-0.807	-1	Negative
Rasa1	-0.809	-1	Negative
Gm6984	-0.926	-0.886	Negative
Vdac3	-0.871	-0.943	Negative
Rell1	-0.872	-0.943	Negative
Rfx7	-0.936	-0.886	Negative
Gm21897	-0.879	-0.943	Negative
Exosc9	-0.881	-0.943	Negative
Sell	-0.941	-0.886	Negative
Pih1d1	-0.882	-0.943	Negative
Ubp1	-0.885	-0.943	Negative
Tmem120b	-0.885	-0.943	Negative
Oaz1NAps	-0.886	-0.943	Negative
Necap2	-0.884	-0.943	Negative
Lig1	-0.945	-0.886	Negative
Fuca1	-0.893	-0.943	Negative
Ptpra	-0.953	-0.886	Negative
Zfp758	-0.899	-0.943	Negative
Tbc1d22b	-0.9	-0.943	Negative
Traj50	-0.901	-0.943	Negative
Nol7	-0.905	-0.943	Negative
Rnh1	-0.91	-0.943	Negative
Slc2a8	-0.913	-0.943	Negative
Dnd1	-0.916	-0.943	Negative
2700099C18Rik	-0.861	-1	Negative
Hist1h3h	-0.919	-0.943	Negative
Dntt	-0.864	-1	Negative
Rfc3	-0.983	-0.886	Negative
Irf5	-0.932	-0.943	Negative
Tmem39a	-0.88	-1	Negative
Heatr5b	-0.948	-0.943	Negative
Lrtm2	-0.954	-0.943	Negative
Rpain	-0.903	-1	Negative
Lgals1	-0.902	-1	Negative
Gm29585	-0.958	-0.943	Negative
Rasgrp2	-0.964	-0.943	Negative
Cenpa	-0.98	-0.943	Negative
Ptger4	-0.983	-0.943	Negative
E2f1	-0.983	-0.943	Negative
Dpm1	-0.928	-1	Negative
Rsbn1l	-0.938	-1	Negative
Cacng4	-0.945	-1	Negative
Pitpnc1	-0.95	-1	Negative
Oma1	-0.951	-1	Negative
Esf1	-0.966	-1	Negative
Gng2	-0.976	-1	Negative
