# Supplementary material for: Id Proteins Suppress E2A-Driven Invariant Natural Killer T Cell Development prior to TCR Selection
Source: Front Immunol. 2018 Jan 24;9:42. doi: 10.3389/fimmu.2018.00042 (PMC5787561; doi:10.3389/fimmu.2018.00042)
Supplement: Supplementary file 2 [file Table_2.XLSX]

## Sheet: Sheet1
Supplementary Table 2		Compilation of innate-like signature genes from publicly available data
List of genes that comprise our innate-like T cell gene signature. This includes the source of selection (Immgen or literature), and the average fold change of the genes in representative WT iNKT and γδNKT cells, compared to the reference WT populations.
Gene	Source	Averge FC in CD44-NK1.1- NKT and CD24hi γδNKT cells over respective reference populations		Gene	Source (Literature)	FC (WT CD44-NK1.1- NKT/Average αβ reference)	FC(WT CD24hi γδNKT/ WT Total thymic γδ cells)
Zbtb16	Immgen	18.0585		Tcf3 (E2A)	D'Cruz et al., J Immunol., 2014; Hu et al., J Immunol., 2013; Li et al., J Immunol 2013	0.62	0.9
Chn2	Immgen	8.52749		Id2	D'Cruz et al., J Immunol., 2014; Verykokakis et al., J Immunol, 2013	6.61	1.26
Nt5e	Immgen	8.0565		Id3	D'Cruz et al., J Immunol., 2014; Verykokakis et al., J Immunol, 2013	1.17	1.42
Art2b	Immgen	6.09049		Lef1	Carr et al., JEM, 2015; Berga-Bolaños et al., Mol. Immunol., 2015	0.98	1
Jun	Immgen	5.85308		Sox13	Kang and Malhotra, Annu. Rev. Immunol., 2015	1.81	0.2
Adh1	Immgen	5.25699		Blk	Kang and Malhotra, Annu. Rev. Immunol., 2015	2.89	0.22
Endod1	Immgen	4.95847		Sox4	Kang and Malhotra, Annu. Rev. Immunol., 2015	0.23	0.83
Ttc39b	Immgen	4.62991
Cntnap1	Immgen	4.54473
Akr1c18	Immgen	4.48031
Ttc39c	Immgen	4.21738
AB041803	Immgen	3.94988
Fos	Immgen	3.82205
Ifi30	Immgen	3.73618
Cap2	Immgen	3.67909
Ipcef1	Immgen	3.63049
Cd9	Immgen	3.58886
Gpr68	Immgen	3.55901
Ctsw	Immgen	3.51901
Sccpdh	Immgen	3.46796
Il2rb	Immgen	3.44803
Tgm3	Immgen	3.07838
Enpp1	Immgen	2.96451
Zfp536	Immgen	2.91574
Dusp1	Immgen	2.86555
Lpcat4	Immgen	2.84991
Adamtsl3	Immgen	2.80736
Gvin1	Immgen	2.79963
Appl2	Immgen	2.77393
E030037K03Rik	Immgen	2.76891
Ephx1	Immgen	2.75417
Ubash3b	Immgen	2.72832
Golm1	Immgen	2.69619
Traf5	Immgen	2.61305
Fcer1g	Immgen	2.6046
Eea1	Immgen	2.56891
Tjp2	Immgen	2.56805
Spry2	Immgen	2.56312
2610029I01Rik	Immgen	2.5421
Ctss	Immgen	2.53644
Qpct	Immgen	2.53453
Irak3	Immgen	2.511
Gramd1b	Immgen	2.50756
Lass4	Immgen	2.50509
Cysltr2	Immgen	2.49142
Prr13	Immgen	2.4738
Ptpn3	Immgen	2.4398
Tagap	Immgen	2.43879
Ccr10	Immgen	2.4331
Tmod1	Immgen	2.43021
Il7r	Immgen	2.37177
AW112010	Immgen	2.36979
Xdh	Immgen	2.36304
Pion	Immgen	2.35897
Gpr155	Immgen	2.32314
Adamts6	Immgen	2.29218
Btla	Immgen	2.27085
Slamf6	Immgen	2.1971
Adamts3	Immgen	2.17749
Cd40lg	Immgen	2.17033
Snora28	Immgen	2.15
S100a10	Immgen	2.14524
Zfp52	Immgen	2.09258
Tmsb4x	Immgen	2.09007
Pde2a	Immgen	2.07973
Fcrl1	Immgen	2.07302
Phf11	Immgen	2.0635
Samd9l	Immgen	2.05008
D130040H23Rik	Immgen	2.04629
Cd274	Immgen	2.04526
4930420K17Rik	Immgen	2.03108
Cd160	Immgen	2.01063
Litaf	Immgen	1.98051
Cd28	Immgen	1.97683
Fhl2	Immgen	1.97173
Mgst2	Immgen	1.96542
Spock2	Immgen	1.96485
Neto2	Immgen	1.95059
Siae	Immgen	1.93815
Klhdc2	Immgen	1.93174
Ap1s2	Immgen	1.91245
Myl6	Immgen	1.90551
Uap1l1	Immgen	1.88213
Syne1	Immgen	1.88166
Slc25a17	Immgen	1.87687
Cmpk2	Immgen	1.87243
E330016A19Rik	Immgen	1.86368
Trf	Immgen	1.86334
Gm2382	Immgen	1.86101
Chst2	Immgen	1.85124
Glrx	Immgen	1.84595
Zfp36	Immgen	1.83812
Psen2	Immgen	1.83513
Raph1	Immgen	1.83114
Pfkp	Immgen	1.82702
Rcbtb1	Immgen	1.82466
Gm12250	Immgen	1.82143
Snord14e	Immgen	1.81561
Tmem62	Immgen	1.81358
Mmd	Immgen	1.81247
Itgb7	Immgen	1.80558
Syt11	Immgen	1.80508
Decr1	Immgen	1.80157
Rnf213	Immgen	1.78715
Cyp20a1	Immgen	1.76751
Egr2	Immgen	1.76149
Usp46	Immgen	1.75427
Nanos1	Immgen	1.73876
Ier2	Immgen	1.72377
Nlrc5	Immgen	1.71743
Aim1	Immgen	1.71046
Hspa1a	Immgen	1.70922
Oas1g	Immgen	1.70265
Dusp2	Immgen	1.66825
Nfkbia	Immgen	1.6433
Taf7	Immgen	1.64222
Dhrs7	Immgen	1.64182
Pla2g16	Immgen	1.6391
Fam188a	Immgen	1.62468
Nelf	Immgen	1.61579
Slc4a7	Immgen	1.60934
Rbm7	Immgen	1.59172
BC003331	Immgen	1.58737
Asah1	Immgen	1.57577
Gm129	Immgen	1.56989
Gas5	Immgen	1.56182
Moxd1	Immgen	1.56043
Tspo	Immgen	1.53296
Mir701	Immgen	1.53169
Dstn	Immgen	1.52484
Znrf1	Immgen	0.585635
Ppp2r5a	Immgen	0.562025
St8sia1	Immgen	0.557662
Tcf7	Immgen	0.555465
Abhd15	Immgen	0.551279
Aff1	Immgen	0.5312
Tmem131	Immgen	0.526205
Art4	Immgen	0.512974
Serpinb1a	Immgen	0.510172
Hes1	Immgen	0.503344
Tcf12	Immgen	0.502202
Rasgrp1	Immgen	0.495952
Ppm1l	Immgen	0.495836
Rcbtb2	Immgen	0.495712
Gm13926	Immgen	0.495081
Tuba8	Immgen	0.486052
Rcor2	Immgen	0.47932
Ppp1r9b	Immgen	0.475706
Angptl2	Immgen	0.448029
A630038E17Rik	Immgen	0.43958
Ccr9	Immgen	0.430448
Uck2	Immgen	0.428459
Bcl11b	Immgen	0.424891
Gm12258	Immgen	0.418569
Stom	Immgen	0.412587
Rapgef3	Immgen	0.406375
Thy1	Immgen	0.404251
Tdrkh	Immgen	0.403612
Gm6033	Immgen	0.397243
Cd93	Immgen	0.395536
Pdgfrb	Immgen	0.393876
Abi3	Immgen	0.393407
Stat4	Immgen	0.388496
Lig4	Immgen	0.387612
C630004H02Rik	Immgen	0.385342
Nck2	Immgen	0.384957
Plxnd1	Immgen	0.367018
Gpr132	Immgen	0.36182
Ifngr1	Immgen	0.36038
Glcci1	Immgen	0.356798
Phospho1	Immgen	0.356146
Clec12a	Immgen	0.347821
Etv5	Immgen	0.343038
Gm13895	Immgen	0.332503
Igf1r	Immgen	0.322343
Sstr2	Immgen	0.321163
Cpa3	Immgen	0.319311
Sell	Immgen	0.318455
Slc16a5	Immgen	0.317209
Fam169b	Immgen	0.311507
Spats2	Immgen	0.303862
Gm13892	Immgen	0.275535
Klf3	Immgen	0.270847
Dntt	Immgen	0.240103
Gfra1	Immgen	0.19224
Endou	Immgen	0.190308
Gzma	Immgen	0.163582
Rorc	Immgen	0.134544
Gm6683	Immgen	0.0982478
