# Supplementary material for: Id Proteins Suppress E2A-Driven Invariant Natural Killer T Cell Development prior to TCR Selection
Source: Front Immunol. 2018 Jan 24;9:42. doi: 10.3389/fimmu.2018.00042 (PMC5787561; doi:10.3389/fimmu.2018.00042)
Supplement: Supplementary file 3 [file Table_3.XLSX]

## Sheet: Sheet1
Supplementary Table 3			E2A-driven innate-like transcriptional program in the absence of ID proteins
Gene expression patterns and E2A binding to genes that are significantly dysregulated in L-DKO iNKT and/or in Id3-/- γδ T cells compared to their WT counterparts, and are also part of the innate-like gene signature. All these genes constitute the network shown in Figure 7.
Gene	RNA-Seq: Fold change (KO/WT)				E2A ChIP-Seq Peaks
	NKT	γδ	DP	Group	Sample(s) with peak(s)	Average Peak Score	Binding region
Appl2	0.445778	1.8209	0.774747	Group 1: iNKT-biased	-	-
AW112010	0.0156372	1.83226	1.47383	Group 1: iNKT-biased	-	-
Dhrs7	0.439034	0.766022	1.02296	Group 1: iNKT-biased	-	-
Fcer1g	0.0545763	0.731635	1.02527	Group 1: iNKT-biased	-	-
Gvin1	0.0448026	0.571178	1.13905	Group 1: iNKT-biased	-	-
Ifi30	0.21481	1.24937	2.72081	Group 1: iNKT-biased	-	-
Klhdc2	2.96616	1.57212	1.29029	Group 1: iNKT-biased	-	-
Pla2g16	0.263929	1.17135	1.28383	Group 1: iNKT-biased	-	-
Rnf213	0.2882	1.22222	0.810099	Group 1: iNKT-biased	-	-
Tspo	0.311941	0.942966	1.14846	Group 1: iNKT-biased	-	-
Slc16a5	5.68071	0.156968	1.0106	Group 1: iNKT-biased	NKT, DP	1613.93	Enhancer/immediate downstream
Tcf7	2.20527	0.4079	1.08807	Group 1: iNKT-biased	NKT, DP	766.07	promoter/enhancer/intergenic
Fam169b	5.29273	0.2575	0.917303	Group 1: iNKT-biased	NKT, DP	619.7	Promoter
Gzma	4.14182	0.495818	1.78935	Group 1: iNKT-biased	NKT, DP	527.295	promoter
Xdh	0.355653	0.851	1.01498	Group 1: iNKT-biased	DP	410.17	5 kB dowsntream
Rasgrp1	3.30993	0.133946	0.961796	Group 1: iNKT-biased	NKT, DP	344.85	Immediate downstream/intergenic
Etv5	8.95965	0.0507493	1.34166	Group 1: iNKT-biased	NKT, DP	334.905	promoter/enhancer/intragenic
Ccr9	3.75489	0.4336	1.02062	Group 1: iNKT-biased	NKT, DP	314.11	Enhancer
Lef1	5.296	0.976137	0.89237	Group 1: iNKT-biased	NKT, DP	312.35	Immediate downstream/intergenic
Il2rb	0.106968	1.06009	0.939015	Group 1: iNKT-biased	DP	206.76	Enhancer
Lig4	3.5034	0.244605	1.13574	Group 1: iNKT-biased	NKT, DP	202.67	promoter/immediate downstream
Spry2	0.471027	1.96426	2.12292	Group 1: iNKT-biased	NKT, DP	200.395	Intergenic/immediate downstream
Sox4	6.2641	0.240876	1.02082	Group 1: iNKT-biased	NKT, DP	194.31	Promoter/ enhancer
Cysltr2	0.216098	1.14617	0.946601	Group 1: iNKT-biased	DP	191.32	Intergenic
Slc25a17	2.253	1.46658	0.933056	Group 1: iNKT-biased	DP	188.94	Intergenic
Ppm1l	4.28749	0.230936	1.18874	Group 1: iNKT-biased	DP	154.4	Promoter/enhancer
Samd9l	0.296025	1.19034	1.01553	Group 1: iNKT-biased	NKT, DP	123.92	Intergenic/ intragenic
Nlrc5	0.179794	0.659097	1.0877	Group 1: iNKT-biased	DP	118.72	Intergenic
Usp46	0.424626	1.22277	1.07161	Group 1: iNKT-biased	DP	89.05	Intergenic
Ttc39b	0.472607	1.33745	0.981525	Group 1: iNKT-biased	DP	76.51	Intragenic
Itgb7	0.378002	0.670239	0.649248	Group 1: iNKT-biased	DP	69.16	Intragenic
Dusp2	0.471047	1.18224	1.33714	Group 1: iNKT-biased	NKT, DP	68.255	Promoter/ intergenic
Siae	2.0751	1.14262	1.15086	Group 1: iNKT-biased	DP	65.65	Promoter
Irak3	3.115	1.18075	0.746183	Group 1: iNKT-biased	DP	61.75	Intragenic
Tmod1	2.41667	0.925298	1.17828	Group 1: iNKT-biased	NKT, DP	58.935	Intragenic
Tmsb4x	0.349407	1.38009	1.40279	Group 1: iNKT-biased	DP	54.09	Enhancer
Dusp1	0.220496	1.5941	0.952135	Group 1: iNKT-biased	DP	52.35	5 kB downstream
Gpr68	0.0872491	2.43762	1.31137	Group 2: γδNKT-biased	-	-
Dstn	1.15499	2.03602	1.31328	Group 2: γδNKT-biased	-	-
Endod1	1.57701	2.56229	1.30604	Group 2: γδNKT-biased	-	-
Ccr10	1.20801	3.8902	2.03263	Group 2: γδNKT-biased	-	-
Gas5	1.08727	2.80274	1.14663	Group 2: γδNKT-biased	-	-
Gm12258	1.02898	0.424793	0.738864	Group 2: γδNKT-biased	-	-
Gpr155	0.936604	3.24858	1.52586	Group 2: γδNKT-biased	-	-
Hspa1a	1.10315	2.48918	0.699531	Group 2: γδNKT-biased	-	-
Lpcat4	1.0691	8.06838	1.52949	Group 2: γδNKT-biased	-	-
Snora28	1.10121	9.68181	0.541232	Group 2: γδNKT-biased	-	-
Syt11	1.62848	2.13904	1.45379	Group 2: γδNKT-biased	-	-
Ttc39c	0.527778	7.27242	1.06574	Group 2: γδNKT-biased	-	-
Pfkp	1.10233	2.22969	1.00757	Group 2: γδNKT-biased	-	-
Dntt	0.654254	0.0746137	0.984958	Group 2: γδNKT-biased	DP	1944.53	Enhancer/promoter
Aff1	1.12051	0.495993	1.05556	Group 2: γδNKT-biased	NKT, DP	1560.14	promoter/enhancer
Endou	0.520036	0.0870633	0.915891	Group 2: γδNKT-biased	NKT, DP	1363.8	promoter/immediate downstream
Rapgef3	1.27263	0.115731	1.18154	Group 2: γδNKT-biased	DP	808.07	Intragenic/Immediate downstream
Thy1	1.04891	0.430007	1.21266	Group 2: γδNKT-biased	NKT, DP	778.275	Enhancer/intergenic
Psen2	0.445094	2.18246	0.859107	Group 2: γδNKT-biased	DP	533.54	Enhancer
Cd160	0.0591344	2.51155	0.801854	Group 2: γδNKT-biased	DP	502.43	promoter
Id2	0.00197447	3.55214	0.347604	Group 2: γδNKT-biased	NKT, DP	413.715	Enhancer/intergenic
Raph1	1.66587	2.10131	0.75422	Group 2: γδNKT-biased	DP	403.46	Intergenic
Adamts6	1.29355	2.04278	0.800894	Group 2: γδNKT-biased	DP	379.47	promoter
Angptl2	1.068	0.331179	0.773554	Group 2: γδNKT-biased	DP	377.57	promoter
Phospho1	0.54492	0.283455	0.821714	Group 2: γδNKT-biased	DP	267.47	Intragenic
Bcl11b	1.6699	0.356309	0.968554	Group 2: γδNKT-biased	NKT, DP	228.215	Promoter/intergenic
Art4	0.601487	0.408618	0.771759	Group 2: γδNKT-biased	DP	219.12	Intragenic
Znrf1	0.781912	0.448365	0.858277	Group 2: γδNKT-biased	NKT, DP	198.445	Promoter/intragenic
Btla	1.68339	3.10266	1.71123	Group 2: γδNKT-biased	DP	192.32	Immediate downstream
Nck2	1.70109	0.157816	1.06976	Group 2: γδNKT-biased	NKT, DP	189.17	Promoter/ intergenic
Cd40lg	0.457258	7.61558	1.14328	Group 2: γδNKT-biased	NKT, DP	157.86	Promoter/ intergenic
Igf1r	0.554459	0.225031	0.754242	Group 2: γδNKT-biased	DP	136.27	Intragenic
Sell	1.78321	0.134311	0.730523	Group 2: γδNKT-biased	DP	135.24	Promoter
St8sia1	0.704296	0.210102	0.85406	Group 2: γδNKT-biased	NKT, DP	135.125	Promoter/ intragenic
Klf3	0.652644	0.25975	0.870782	Group 2: γδNKT-biased	NKT, DP	123.445	Intergenic/ intragenic
Sox13	1.17893	0.0491584	1.04665	Group 2: γδNKT-biased	DP	122.44	Intragenic
S100a10	0.505953	2.33161	1.09348	Group 2: γδNKT-biased	DP	112.12	Enhancer
Traf5	0.837515	2.56623	0.968268	Group 2: γδNKT-biased	DP	110.75	Intragenic
Plxnd1	1.54153	0.22268	1.03543	Group 2: γδNKT-biased	NKT, DP	100.325	Enhancer/ intragenic
Ptpn3	1.60916	3.34954	1.68498	Group 2: γδNKT-biased	DP	91.71	Enhancer
Id3	0.631864	0.0361461	0.118805	Group 2: γδNKT-biased	NKT, DP	86.325	Enhancer/ intergenic
Ipcef1	0.843312	4.63409	0.572819	Group 2: γδNKT-biased	DP	85.59	Intragenic
Ctsw	0.115874	2.18166	0.773668	Group 2: γδNKT-biased	DP	85.5	Promoter
Chn2	0.44412	4.67086	2.2464	Group 2: γδNKT-biased	NKT, DP	76.29	Enhancer
Rcor2	1.4622	0.43398	0.78734	Group 2: γδNKT-biased	DP	76	Promoter
Il7r	0.053379	2.0653	0.880073	Group 2: γδNKT-biased	DP	71.25	Intergenic
Pde2a	1.06749	6.72219	1.39299	Group 2: γδNKT-biased	DP	65.77	Intragenic
Litaf	1.35174	4.04158	1.71981	Group 2: γδNKT-biased	DP	60.16	Enhancer
Tdrkh	0.576278	0.255049	0.787852	Group 2: γδNKT-biased	DP	58.89	Promoter
Nanos1	1.29766	3.81549	1.06322	Group 2: γδNKT-biased	DP	55.43	Immediate Downstream
Zbtb16	0.68552	9.36866	1.88277	Group 2: γδNKT-biased	NKT, DP	53.645	5 kB dowsntream/ intragenic
Cntnap1	6.6937	7.01734	2.94017	Group 3: Common	-	-
Ctss	0.0887123	0.415709	1.27196	Group 3: Common	-	-
Ephx1	2.15345	3.44447	1.15138	Group 3: Common	-	-
Tjp2	2.35527	2.08722	1.13546	Group 3: Common	-	-
Trf	0.225364	0.24664	1.2041	Group 3: Common	-	-
Mgst2	6.23013	2.89527	0.730395	Group 3: Common	DP	1781.52	Enhancer
Cap2	2.94895	2.0273	0.960366	Group 3: Common	NKT, DP	1659.67	Intragenic/Immediate downstream
Abhd15	0.304871	0.374784	0.408334	Group 3: Common	DP	764.42	Intragenic
Stat4	0.0375231	0.209965	0.664032	Group 3: Common	DP	693.51	Intragenic
Chst2	7.50123	3.76965	1.4849	Group 3: Common	DP	385.95	Intergenic
Gramd1b	2.17861	3.22315	1.52984	Group 3: Common	NKT, DP	368.58	Enhancer/intergenic
Rcbtb2	0.338589	0.187713	1.03757	Group 3: Common	NKT, DP	291.12	Enhancer
Ifngr1	0.171149	0.156145	1.33602	Group 3: Common	DP	253.02	Enhancer
Spock2	2.43918	3.28001	0.977638	Group 3: Common	NKT, DP	224.805	Immediate downstream/intergenic
Jun	0.169482	0.310598	0.488512	Group 3: Common	DP	175.3	Promoter
Egr2	6.50498	2.75882	1.52734	Group 3: Common	DP	161.63	Promoter
Cd28	2.2765	3.47993	1.05223	Group 3: Common	DP	148.31	Promoter
Gpr132	0.430421	0.219905	0.646268	Group 3: Common	DP	132.31	Promoter
Zfp536	2.5965	5.96036	1.1603	Group 3: Common	NKT, DP	120.585	Intergenic/ intragenic
Glcci1	0.437785	0.374014	0.936227	Group 3: Common	NKT, DP	89.325	Promoter/ enhancer
Slamf6	6.90911	3.72122	0.839781	Group 3: Common	NKT, DP	82.345	Promoter
Rorc	0.171688	0.171398	1.04795	Group 3: Common	DP	62.63	Enhancer
Abi3	0.420036	0.371138	1.03639	Group 3: Common	DP	51.62	Intragenic
